# Supplementary material for: Revision of the Lichen Genus Phaeophyscia and Allied Atranorin Absent Taxa (Physciaceae) in South Korea
Source: Microorganisms. 2019 Aug 6;7(8):242. doi: 10.3390/microorganisms7080242 (PMC6723189; doi:10.3390/microorganisms7080242)
Supplement: Supplementary file 1 [file microorganisms-07-00242-s001.zip]

Archive with 2 entries (2 files):
- microorganisms-516652-List S1.pdf
- microorganisms-516652-table S1.pdf
